# Supplementary material for: Identification and Expression Analyses of Olfactory Gene Families in the Rice Grasshopper, Oxya chinensis, From Antennal Transcriptomes
Source: Front Physiol. 2019 Sep 26;10:1223. doi: 10.3389/fphys.2019.01223 (PMC6775195; doi:10.3389/fphys.2019.01223)
Supplement: TABLE S4 — Gene-specific primers used for semi-quantitative RT-PCR and RT-qPCR. [file Table_4.XLSX]

## Sheet: Sheet1
Gene Name	Forward Primer (5'-3')	Reverse Primer (5'-3')	TM (℃)	Product size (bp)
Ochiβ-actin	GCTTTACAACCACGGCTGAA	ACCCAAGAATGAAGGCTGGA	59	209
Ochirp49	ATTGACAACAGAGTTCGGCG	GCCCGTTCCACAATAGCTTT	59	224
OchiOBP1	CCTGCTTGCTGATCACTGTC	AACACCTGCATAGCTCCCAT	59	208
OchiOBP2	CAACGATCCAAATAGCCCCG	CGGTCACTTTGCTGGTACAC	59	197
OchiOBP3	GAGCAGCTTCACCAGACATG	TGCCCTTTTCATCCTTGCAG	59	244
OchiOBP4	GGTGACGAGATGTTGCACAA	TCCAGCAAGCAGTAGAACCA	59	161
OchiOBP5	TCACTCTCAGAAGATGGGGT	AATGCTCGAACTACCAGGCT	59	197
OchiOBP6	GCAAGGCAGAACATGAACCA	TTTCTTCGCCTCCTCCTTGT	59	155
OchiOBP7	CCCACGGTAGACTGCAAAAC	CGAGACCGTACCCTCTTTCA	59	231
OchiOBP8	TGCTGCCCGATACTTTTCAG	AGCACGCATTCAAAGAAGCA	59	222
OchiOBP9	ATGCTCCGAGGTGTCAAAGA	CGCCCCAATCTTCACAGTTC	59	169
OchiOBP10	TCCTGAGGTTATAGCCACGT	CTCGTTGAGTCCCTCCATGT	59	235
OchiOBP11	CGGACCAAACCTGACCAAAG	CTTCTTCTGCGGGTTCTTCG	59	238
OchiOBP12	GGCATGGATCAAGATACGGC	CCAGTCCCAGTTCTCTTTGC	59	248
OchiOBP13	TGGTTATCGTTGCTGTCCTCA	CTTCCTTGAACATGCCCACC	59	231
OchiOBP14	GGATGGATGATGAAGGTGGC	CACCTCTCCCCAGAAGCATT	59	170
OchiOBP15	AGGAAGTTTGGATGGGCTCA	CAGGTGTTCGCAGTTGTTGA	59	157
OchiOBP16	TTTGGTTGCTTGTTGTGGCT	ACCGCTCCGTCCTATCATTT	59	160
OchiOBP17	TGGAACATAGGAGTGGCTGC	CTCTCCTGCCTCTGACGATT	59	239
OchiOBP18	CAAGAAGACATGGGGCAGTG	CTTGTGGAAGAGGCAGCTCA	59	153
OchiCSP1	AAACCTGACCCTCTGCTGTC	TCTCCTTTCCCTCCTTGGTG	59	179
OchiCSP2	GCTGCTCAAGAAGTACCACG	TGGACGAGGAACCTGATCAC	59	168
OchiCSP3	GCCTGATTGCTGAGATGCTG	GATGCCCTTCTCCCTCCAG	59	188
OchiCSP4	TGATCCTGTCCTGCTGTCTG	CTTTTGACCTCCTTGCCCTC	59	184
OchiCSP5	GAAGTTCCTCAAGTCGGTGC	GACTGCTGGTACTTGGTCCT	59	183
OchiCSP6	AGATCATGAACAACGAGCGC	CCATGTTTCCGGTTTGTGGT	59	206
OchiCSP7	GGCACCTCAGAGATGTCCTT	CATGACACGACCTGCTTGTT	59	244
OchiCSP8	AGCATCCCTTCTAGTCGTGG	CTGTCGCTGCATTTGGAACA	59	240
OchiCSP9	CGAGGAGAAGTACACCAGCA	TTTCAGGACTTTCTTGGCGC	59	220
OchiCSP10	CCAGCCAATCTACGAGGGTA	GTCGGGGAACTTCTTTGACG	59	232
OchiCSP11	GCTACGCCAAGTACGACCA	CATGAAGTCCACCACCTTGC	59	209
OchiCSP12	TGTTCCAAGTGCTCTCCCAA	GCTGTTGTTGTTGTTGCTGC	59	169
OchiCSP13	GAGCACGTTCGACAACCTG	CCAGCAGCTTCTTCATCAGG	59	248
OchiOR1	GGTCTTCCTCTTCTGCGTCT	GATCATGAGCGACTTCTGGC	59	154
OchiOR2	AGTCTTCACCATCTCCGTCG	GTGCCGTTCTCTGTAAACCG	59	210
OchiOR3	AGACTGAGCACAACGAAGGA	TGGACTGAGCTGCATACACA	59	249
OchiOR4	GTCTACTGCCGTTCGTCAAC	GCGTCGTCTGCTTGATCTTT	59	217
OchiOR5	CCTGGTGTCAAACTTTGGGG	GGAGGAACGAAACGCTCTTG	59	218
OchiOR6	AGCAGTCCTCAGAAAAGCCT	GCCAAACTTCCCAGCTTGTT	59	218
OchiOR7	CATCATCCCGTCCATCATGC	TCGCATTGAGAACCTCCAGT	59	227
OchiOR8	ACTACCTGCTGAGCTTCCTG	GTCGATAAGGCTGAGGGTGA	59	200
OchiOR9	CCTCTGGACATCTACGCCTC	CGCTGTCGTTCAAAATGTGC	59	157
OchiOR10	CGCTACTGTTATGAAGGCGG	ATGGTGTAGAACTTGCTGGC	59	249
OchiOR11	AGTGACTGCATCCGTAACCA	AATGTACGTCCAATGGCAGC	59	187
OchiOR12	CTGTGCAACATGGTAGAGGC	TTTCAGGCAGTGTCGTTTGG	59	249
OchiOR13	AAATTAGACGCACTGGTCGC	GGGTTCTCTCCGTTTCTCCA	59	190
OchiOR14	AGATATTCGACGAGGCCCAG	TGTAGAGCATGCCGATGGAT	59	213
OchiOR15	GACAAACTGCCCTCTTCTGC	AGAGCGTGACAATTTTGCCC	59	183
OchiOR16	TGGTGATGTGGATGGGAGAC	GCATGGATGAACAGCACGAT	59	211
OchiOR17	TCTACATCGACGCCCTCTTC	TCGTCACTAGTTCCCGCATT	59	175
OchiOR18	CGAAACGCACAGCCTCAATA	ATCCATTCCCCAGCTTGTGA	59	221
OchiOR19	GCATGGCACTGTTTCAAACG	GAACTTCGCACTGCAATCCA	59	188
OchiOR20	TCGGATACTGCTGGTTTGGA	TTAGGAGCGTGAGGAAGGTC	59	201
OchiOR21	CAGGAGTATGAGGCTGGAGG	CCCGACGACCTTCATCACTA	59	205
OchiOR22	CTGGCTAGAGGGTGATGTCC	CTTCTGCCTCGGACTTGGTA	59	177
OchiOR23	GGTTTGGCGGTGATGTTACA	TGAGCCCATGTTCATCCAGT	59	180
OchiOR24	CCACCAGAGCATCATAGGGT	TAGCACCTCACCATACCAGC	59	211
OchiOR25	CGCAGATGAAGATACTCGCG	TGACGAACCTGAGAAGCTGT	59	156
OchiOR26	TGCCAGCCCTTCTATACCAG	TCAGCAGGCCATATGTTCCA	59	246
OchiOR27	CAAGGCAGCGTTCTTCATCT	GGTTTGAGGCAGCCGAATAG	59	248
OchiOR28	CTGTTCATCGCTGTGGAAGG	ACTGGTGTACGGATAGCGAC	59	174
OchiOR29	TTCGTCACCACCAGCTACAA	GCAGACAAAACCCCTTCGTT	59	250
OchiOR30	GGGGCTGGAACTCTTCATCT	CCATGTTCACCAGCGAAACA	59	221
OchiOR31	GGAAACAACAATGAGCCCCA	CCCAGCAGTAGAGGTAGAGC	59	164
OchiOR32	GACGACAACAGGCACCTCTA	CATCCCTTTAATGCGTCCCG	59	159
OchiOR33	GTCGAAGCTCCAAGAAGCAG	GTAGATGAAGGTGACGCAGC	59	232
OchiOR34	ATGCAGATGAGGAGGAGACG	GTACACACACACCAGGTCCT	59	197
OchiOR35	ACATCAAACCGAGGACCACA	CGTAGAACATTGTGGCGAGG	59	245
OchiOR36	CGCTACGAGACGCTTTCAAA	CGGCGTACAGGACCTCATAT	59	208
OchiOR37	GACATTCTCAGCGTCACCAC	ACCATACGCACACCAACAAC	59	247
OchiOR38	ACCACACCGTCTACATCCTG	CTCGTTTGTCATCTGGCGAG	59	231
OchiOR39	TGTTTGCATGCTTTCGGACT	CAGCGACCTCTTGAACTTGG	59	213
OchiOR40	CGGCAACAACCTGATAGAGC	TCAAGTGGTGGAGAACTGCA	59	224
OchiOR41	TTTGTTGAGTTCCTGACGCC	GTGCAGAAGAGGAAGTTGCC	59	230
OchiOR42	CGAATTGATGGAAAACGGCC	TTTTCATGTGGCGTAGGACC	59	221
OchiOR43	TGAAGCTCTACATGGACCCC	GTACAGCAGCACTCGTTCAG	59	233
OchiOR44	ATTTGTGCGAATCTGGAGCC	AGTACCGCCCAGTTTGATCT	59	179
OchiOR45	GGGCGACATCTTGCTAACAG	AAGAGACAGTCCATGCCGAA	59	246
OchiOR46	ATCCTGCTTCCGTTACGTCA	GCTTTCCCAATAGTCGCGTT	59	250
OchiOR47	TGCTACCTGTCCGTCATGTT	GCTCGTGTCATCATCAGCAG	59	167
OchiOR48	CTACCAAGGCAGCGTTCTTC	ACATCAGTGGTGCAACGAAC	59	219
OchiOR49	CCATGCTGATGTGGTGGTTC	CTGAAGTGTGGCCGAGTTTC	59	240
OchiOR50	TAAGAACGCAGACTCCACGT	TTGTGTAGAACTTGCTGGCG	59	239
OchiOR51	CATTGTGGACACTGTTGGGG	TGCTGAGATTAGTGGGTGCA	59	154
OchiOR52	CCCCAGGCACATTCAATGAA	TCCAGTGAGACAGAAGAGTGT	59	228
OchiOR53	TCTCGACCCTCAAGCTCATC	TTGTAGACTCGCCCTGACAG	59	238
OchiOR54	CCGAGGAAGATGACAGACGA	ACTACAGTAAGCGGCACAGT	59	248
OchiOR55	GCCTGTTCTATGGCTGCATC	GCACACACCTGTCTATGTCG	59	225
OchiOR56	CCATACAGGCAGCGAGAGAA	GGTTTGAGGCAGCCGAATAG	59	164
OchiOR57	ACAGCCTCTTCATGGGGATC	TTCCCTGTAGTCTCTGTCGC	59	167
OchiOR58	TCTGGATACCTGCGGATGTC	AAAACTTCAAACTCGGCCCC	59	154
OchiOR59	TGGCAAACAACATTCGGCAT	ATCGTTCTCCTTCTGCAGCA	59	158
OchiOR60	GGTGTCCAATTCCATCGCAA	TCAGGACTTCAAACTCCGCT	59	224
OchiOR61	CCATAGTGGGCAAAGTCGTC	TCTGACTAGTGCTGCGATGT	59	244
OchiOR62	TCGGAAAAGGGGCTGGTTAT	ATCACCGTCTCCAGGAACAG	59	184
OchiOR63	AACTCGATGCTCTGTCCACA	GCGAACCCCAACACTTCATT	59	222
OchiOR64	TTCATGACCAGTACGCTCGT	TTCTCGCTCTCCAACACCAT	59	158
OchiOR65	GTACCCCTACGACGAGACAG	CGAGGGCAGTCTTAGAGGAG	59	242
OchiOR66	CCACTCCCAGGATCGTTGAT	CGCCAATTATGACGACCGAG	59	160
OchiOR67	TCTTCTCCTCGGCCATGATC	GCTCTCCAAGAACTCCAGGT	59	230
OchiOR68	ATCGTCGCCACCCTCATATT	CTGGTCCCCTAAGTCGTCTC	59	231
OchiOR69	CTTTACGGCTGCCATGATCC	AAACACTCCTACAGCGAGCT	59	235
OchiOR70	GTTCAAGCCCCAAGTAACGG	GACAACATCGTCCCCAGGTA	59	240
OchiOR71	AACACCTTCACGTCAACAGC	TTCCGCCTTCCTGTAACAGT	59	208
OchiOR72	GTCGCTGCTGAAAGTCAACA	TCATGTCACCCCAGTTCCTC	59	161
OchiOR73	AAGGCTTCTGTTCCATCGGA	CTGCGACATGGCTATTGGAC	59	211
OchiOR74	AACCGAACACTGTCCGAGAA	AGGAGTTGATAGCACCCACC	59	177
OchiOR75	TTTTGTTCCGCTTGCACTGA	CTTGTATGATTCCTGCCCCG	59	181
OchiOR76	ATCATTGAACAGAGCGAGCG	AGAGAGAGGGTACAGCTTGG	59	150
OchiOR77	CTCACCATCGCCAAGTTCAC	TAGTGGCTGCTGTAGTTGGA	59	164
OchiOR78	TCGTCTTACTGGAGGAAGCC	CGTCTCGCTCTGATCTGTCA	59	218
OchiOR79	CCAGTTTCTTTCCAGCGTCC	CCAAGCCCTGATCCATGAGA	59	164
OchiOR80	CGACTTGATAACGGCCCTGA	CCAACTTTGATCTTGAGCGGT	59	216
OchiOR81	TCCTGCAACGAGTGATGAGT	GACAGCGACACTTCAAGACC	59	211
OchiOR82	AGGACTTACACTGGACGTCG	CAGCGGCACAGTAGAAACAG	59	172
OchiOR83	AGTAACACAACAGGCGGAGA	CGTTTGTTCATCTGGCCCAA	59	222
OchiOR84	CTCCTTCTACTCGCTGCTGA	CTCTCGCATGGCTCTGAGTA	59	202
OchiOR85	AAGTAAAGGGAGCGGAGGAC	TAACGTCGAGTGGCTCATCA	59	206
OchiOR86	GTGCATCCTTCACCACCAAG	AGGTCATCTCCAAACCAGCA	59	225
OchiOR87	CTGCTCTACGGCTACCAGG	CACTCCCTCAGCATGGCG	59	230
OchiOR88	TCTGCTACCACGTCCACATC	CAGCAGGTAGGACGAGAACT	59	173
OchiOR89	ACCTGATGTTTGTGCAGACG	TGTGAGAAGGTGGTGATGGA	59	247
OchiOR90	CAAAAGAGTGGGGACGTGAG	CATTCAGCAACGTGACGAAC	59	172
OchiOR91	ACTCCTGCTACGATTCTGCA	GCTCAGAAATGCCAAGCCAT	59	176
OchiOR92	TACTTCTACTGCTGGACGGC	CTGTTGACGGGGTAGAGGC	59	179
OchiOR93	GGCTGTTCTCAAGTGTTGGG	CCTGTTGATGGGGTAGAGCT	59	229
OchiOR94	TACCTGTCGGAGTGCCATAC	GATCGTGAATGTCCCGCTTC	59	214
OchiIR25a	ACTGAAGGAGCAATGGTGGA	AGGAGGAGCAGCTTCAACAA	59	214
OchiIR8a	TCGCCTCCTACTTCGTCATC	CTTGCAGTTGTCCGGTTCTC	59	224
OchiIR76b	GGATCTTCATCACGCTGCTG	CCTGCAACGACTGATTGAGG	59	201
OchiIR22	GCAGTCGCCCTACAAAGAAG	CCTGTCCAACACCAGCTCTA	59	229
OchiIR6	TTGTCAGATGCTCCAGAGGG	GCAGTACCAATATGCGACGG	59	232
OchiIR17	GAAGGAAAAGCACATGTTGGG	CCAGAAGCTCCAGAGGATGT	59	157
OchiIR20	GGGCTCTGAACCTCACTTCA	GGCGATGTAGGGGTGTATGA	59	181
OchiIR28	AACATCAGCTACACCCACGA	ACCTCAGGAAGTCTATGGCG	59	247
OchiIR29	AGGTCTTCAACTTCGGGCTA	AGCAGGCCAGACAGAAAGAT	59	181
OchiGluR8	CATGCGGGTTGACACAAGT	CGAACCATGCCATCCCATTT	59	177
OchiGluR9	GACGTTCTCAAGCAAGCACA	AGCCCCAATCACGGATAACT	59	184
OchiGluR12	GGCAACAGCTTACCTTGGAG	ATCCTTGGCCCATGAGTGAA	59	170
OchiSNMP1	GCTGAACCTCACAAACCCTG	TGATGATCTCGTCCCCTGTG	59	206
OchiSNMP2	CCATCCTCAACGCCAAGATC	CCGCCTCTCCTCATAAACGT	59	194
