# Supplementary material for: Identification and Expression Analyses of Olfactory Gene Families in the Rice Grasshopper, Oxya chinensis, From Antennal Transcriptomes
Source: Front Physiol. 2019 Sep 26;10:1223. doi: 10.3389/fphys.2019.01223 (PMC6775195; doi:10.3389/fphys.2019.01223)
Supplement: TABLE S5 — Overview of the sequencing and assembly process. [file Table_5.XLSX]

## Sheet: Sheet1
Table S5. Overview of the sequencing and assembly process.
	FA (female)	MA (male)
Mean length (bp)	150	150
Total Raw Reads	52392514	44796998
Total Raw Bases	7858877100	6719549700
Total Clean Reads	52195274	44724228
Total Clean Reads Ratio (%)	99.62	99.84
Total Clean Bases	7829291100	6708634200
Total Clean Bases Ratio (%)	99.62	99.84
Total Adapter Reads	164796	71050
Total Adapter Reads Ratio (%)	0.31	0.16
Total Low Quality Reads	32444	1720
Total Low Quality Reads Ratio (%)	0.06	0
Clean Reads GC (%)	43.78	42.4
Clean Reads Q20 (%)	96.7	96.64
Clean Reads Q30 (%)	92.08	91.73
Combined Trinity assembly of the female and male antennal transcriptomes
Total Number	59162
Min Length (bp)	200
Max length (bp)	38753
Mean Length (bp)	1213
Unigene N50	2458
Unigene N90	437
Unigene GC (%)	40.74
